# Supplementary material for: Molecular Identification of Fungal Species through Multiplex-qPCR to Determine Candidal Vulvovaginitis and Antifungal Susceptibility
Source: J Fungi (Basel). 2023 Nov 27;9(12):1145. doi: 10.3390/jof9121145 (PMC10744653; doi:10.3390/jof9121145)
Supplement: Supplementary file 1 [file jof-09-01145-s001.zip]

Archive with 1 entries (1 files):
- jof-2709212-supplementary.pdf
